# Supplementary material for: Comparative Evaluation of the Vector Competence of Four South American Populations of the Rhipicephalus sanguineus Group for the Bacterium Ehrlichia canis, the Agent of Canine Monocytic Ehrlichiosis
Source: PLoS One. 2015 Sep 28;10(9):e0139386. doi: 10.1371/journal.pone.0139386 (PMC4587558; doi:10.1371/journal.pone.0139386)
Supplement: S1 Table — (XLSX) [file pone.0139386.s001.xlsx]

## Sheet: Plan1
Supplemental Table S1: Hematological data of the dogs that were infested with ticks during the vector competence infestations.
DOG 3			Day after infestation with ticks
	0	7	14	21	28	35	42	49	63	Reference range
Erythrocytes (x106/µL)	7	7.5	6.75	7.57	6.77	6.6	6.55	5.87	6.3	5,0-8,0
Package cell volume	45	49	47	48	47	45	43	43	44	37-54
Hemoglobin (g/dL)	14.8	15.4	15.3	15.1	15.2	15.3	13.8	14	13.8	12,0-18,0
Leukocytes (x103/µL)	13400	19000	14800	14800	13800	10800	14000	9200	14000	6000-15000
Lymphocytes (x103/µL)	4422	4370	2960	4292	3036	3456	5600	2484	5700	1500-5000
Platelets (x103/µL)	265000	255000	265000	225000	250000	N.A.	295000	250000	245000	200-500
DOG 4			Day after infestation with ticks
	0	7	14	21	28	35	42	49	63	Reference range
Erythrocytes (x106/µL)	5.9	6.07	6.4	6.25	6.4	6.3	6.45	6.45	6.35	5,0-8,0
Package cell volume	42	42	44	45	44	46	46	44	44	37-54
Hemoglobin (g/dL)	12.8	13.3	14.4	14.2	14.4	15.6	15.1	14	14	12,0-18,0
Leukocytes (x103/µL)	19400	14600	13000	11600	11200	11800	16800	11800	14400	6000-15000
Lymphocytes (x103/µL)	4462	6278	5590	5568	3696	4484	5544	4956	7056	1500-5000
Platelets (x103/µL)	380000	255000	455000	335000	200000	270000	275000	360000	350000	200-500
DOG 5			Day after infestation with ticks
	0	7	14	21	28	35	42	49	63	Reference range
Erythrocytes (x106/µL)	6.37	6.47	6.47	6.72	6.7	6.1	6.5	6.3	6.8	5,0-8,0
Package cell volume	41	40	44	45	45	43	45	43	48	37-54
Hemoglobin (g/dL)	13.1	13.2	14.4	14	14.4	14	14.6	13.8	15.5	12,0-18,0
Leukocytes (x103/µL)	11400	15400	15700	11800	15600	12000	12000	15800	9100	6000-15000
Lymphocytes (x103/µL)	1482	2618	3768	2478	3900	2760	3960	3160	1729	1500-5000
Platelets (x103/µL)	335000	300000	260000	340000	280000	330000	N.A.	310000	310000	200-500
DOG 6			Day after infestation with ticks
	0	7	14	21	28	35	42	49	63	Reference range
Erythrocytes (x106/µL)	6.15	6.3	6.3	6.82	7.55	6.75	6.15	6.8	6.52	5,0-8,0
Package cell volume	42	43	42	47	48	48	43	43	44	37-54
Hemoglobin (g/dL)	13.4	13.7	13.5	15	15.7	15.9	13.8	13.8	14.5	12,0-18,0
Leukocytes (x103/µL)	15800	10400	12700	15000	7000	13400	12000	14000	13000	6000-15000
Lymphocytes (x103/µL)	4266	3744	3937	4350	2030	3216	3240	4340	3380	1500-5000
Platelets (x103/µL)	300000	410000	265000	285000	N.A.	345000	360000	355000	410000	200-500
DOG 7			Day after infestation with ticks
	0	7	14	21	28	35	42	49	63	Reference range
Erythrocytes (x106/µL)	6.45	6.45	6.9	7.25	7	6.8	7.15	7	6.75	5,0-8,0
Package cell volume	40	43	45	51	49	45	48	48	47	37-54
Hemoglobin (g/dL)	13.1	13.7	14.6	16.1	16	15.3	16.1	15.4	15	12,0-18,0
Leukocytes (x103/µL)	12600	14200	12400	16200	10800	7400	12400	12800	8200	6000-15000
Lymphocytes (x103/µL)	3276	2698	3472	4536	3348	2516	3472	3456	2132	1500-5000
Platelets (x103/µL)	245000	340000	325000	335000	245000	285000	270000	310000	207500	200-500
DOG 10			Day after infestation with ticks
	0	7	14	21	28	35	42	49	63	Reference range
Erythrocytes (x106/µL)	6.5	6.1	5.95	5.3	4.8	4.65	4.6	4.5	4.4	5,0-8,0
Package cell volume	45	43	44	37	35	32	36	35	34	37-54
Hemoglobin (g/dL)	14.3	13.9	14.5	12	11.3	10.5	14.2	13.9	13.6	12,0-18,0
Leukocytes (x103/µL)	12400	7100	5000	9000	7200	7200	7500	7400	7300	6000-15000
Lymphocytes (x103/µL)	3348	852	1250	4410	2520	864	920	980	970	1500-5000
Platelets (x103/µL)	365000	270000	52500	50000	85000	107500	115000	135000	125000	200-500
DOG 11			Day after infestation with ticks
	0	7	14	21	28	35	42	49	63	Reference range
Erythrocytes (x106/µL)	6.65	6.3	6.55	6.27	5.75	6.55	6.6	6.8	6.7	5,0-8,0
Package cell volume	46	46	46	45	39	47	45	47	49	37-54
Hemoglobin (g/dL)	14.8	14.7	15.4	14.8	12	15.6	15.8	16.2	15.8	12,0-18,0
Leukocytes (x103/µL)	10000	14200	13000	9000	10000	11800	11400	8000	8600	6000-15000
Lymphocytes (x103/µL)	2100	2130	5070	3870	3000	2478	2650	3200	3100	1500-5000
Platelets (x103/µL)	260000	355000	235000	335000	145000	115000	195000	225000	245000	200-500
DOG 12			Day after infestation with ticks
	0	7	14	21	28	35	42	49	63	Reference range
Erythrocytes (x106/µL)	6.4	7.15	7.25	6.1	6.55	7.45	6.8	6.4	6.3	5,0-8,0
Package cell volume	46	48	48	44	47	47	45	48	47	37-54
Hemoglobin (g/dL)	14.6	15.8	16	14.4	14.8	15.2	15.8	16.7	16.4	12,0-18,0
Leukocytes (x103/µL)	11400	13400	10000	8800	13200	10400	11400	10800	10500	6000-15000
Lymphocytes (x103/µL)	2394	2412	2300	2464	4356	4160	4320	3800	3700	1500-5000
Platelets (x103/µL)	305000	325000	220000	N.A.	250000	245000	285000	265000	260000	200-500
DOG 13			Day after infestation with ticks
	0	7	14	21	28	35	42	49	63	Reference range
Erythrocytes (x106/µL)	6.55	6.3	7	7.2	5.75	6.65	6.7	6.8	6.9	5,0-8,0
Package cell volume	46	46	46	47	39	47	46	47	49	37-54
Hemoglobin (g/dL)	14.6	14.7	15	15.2	12	15.4	15.4	14.4	15.2	12,0-18,0
Leukocytes (x103/µL)	19600	14200	8600	10000	10000	8600	8800	8000	9100	6000-15000
Lymphocytes (x103/µL)	4312	2130	2064	2900	3000	2924	2900	1800	2100	1500-5000
Platelets (x103/µL)	280000	355000	265000	275000	245000	320000	310000	285000	295000	200-500
DOG 14			Day after infestation with ticks
	0	7	14	21	28	35	42	49	63	Reference range
Erythrocytes (x106/µL)	6.5	7.4	6.05	6.65	5.7	6.1	5.8	6.2	6.3	5,0-8,0
Package cell volume	45	47	44	45	39	47	48	51	53	37-54
Hemoglobin (g/dL)	14.1	15.1	14.4	14.6	12.3	15.5	15.8	16.2	16.5	12,0-18,0
Leukocytes (x103/µL)	12800	11000	8000	9400	6400	11000	12000	11500	12600	6000-15000
Lymphocytes (x103/µL)	2432	2530	1680	2538	1408	3410	2800	3100	3300	1500-5000
Platelets (x103/µL)	255000	330000	157500	165000	N.A.	265000	270000	285000	310000	200-500
DOG 17			Day after infestation with ticks
	0	7	14	21	28	35	42	49	63	Reference range
Erythrocytes (x106/µL)	6.5	6.4	5.8	5.2	4.8	4.5	4.2	4.3	4.8	5,0-8,0
Package cell volume	41.3	39.9	38.2	33.3	33.1	30.7	26.8	26	31.4	37-55
Hemoglobin (g/dL)	13.5	13.4	12.9	12.2	10.9	10.7	9.4	9.3	11.1	12,0-18,0
Leukocytes (x103/µL)	13300	12600	9000	6500	9000	9700	8000	11000	11200	6000-15000
Lymphocytes (x103/µL)	2400	2550	2150	1800	1450	1100	1300	1550	1700	1500-5000
Platelets (x103/µL)	476000	410000	262000	253000	101000	79000	94000	101000	140000	175-500
DOG 18			Day after infestation with ticks							Reference range
	0	7	14	21	28	35	42	49	63
Erythrocytes (x106/µL)	6.5	6.4	5.8	5.2	5.9	6.2	5.8	6.1	6.3	5,0-8,0
Package cell volume	44.6	43.8	40.5	42.6	41	42.1	41.5	41.9	41.4	37-55
Hemoglobin (g/dL)	15	15.2	14.4	14.6	14.7	14.4	14.5	14.3	14.8	12,0-18,0
Leukocytes (x103/µL)	9000	9000	9600	13900	8600	8000	7500	8000	8800	6000-15000
Lymphocytes (x103/µL)	2400	2550	2150	1800	1900	2100	2350	2050	1920	1500-5000
Platelets (x103/µL)	187000	214000	253000	231000	340000	327000	297000	318000	216000	175-500
DOG 19			Day after infestation with ticks							Reference range
	0	7	14	21	28	35	42	49	63
Erythrocytes (x106/µL)	6.2	6.3	6.2	6.4	6.1	6.3	5.9	6.2	5.9	5,0-8,0
Package cell volume	48.8	51.2	53.2	50.2	44.8	48.8	40.1	41.2	41.4	37-55
Hemoglobin (g/dL)	15.8	15.2	16.2	15.2	15.6	12.3	14.7	14.4	14.8	12,0-18,0
Leukocytes (x103/µL)	8200	8600	8800	8300	9200	12100	12200	9800	8800	6,0-16,9
Lymphocytes (x103/µL)	2450	2600	2750	2400	2900	3150	3200	2650	2300	1500-5000
Platelets (x103/µL)	287000	295000	264000	235000	287000	380000	275000	278000	216000	175-500
DOG 20			Day after infestation with ticks							Reference range
	0	7	14	21	28	35	42	49	63
Erythrocytes (x106/µL)	6.8	6.4	6.6	6.2	5.9	6.2	5.8	5.9	6.1	5,0-8,0
Package cell volume	48	49.2	54.3	52.5	43.5	45.8	41.2	40.1	42.1	37-55
Hemoglobin (g/dL)	16	16.4	16.2	15.2	15.1	15.9	14.4	14.5	14.4	12,0-18,0
Leukocytes (x103/µL)	9200	8900	9200	8300	9100	11600	9800	9600	8000	6,0-16,9
Lymphocytes (x103/µL)	2100	2300	1950	2100	2400	2750	2600	2850	2550	1500-5000
Platelets (x103/µL)	252000	282000	254000	236000	256000	237000	278000	291000	327000	175-500
DOG 21			Day after infestation with ticks							Reference range
	0	7	14	21	28	35	42	49	63
Erythrocytes (x106/µL)	6.2	6.6	5.8	5.5	5.3	5.2	5.8	5.9	6.3	5,0-8,0
Package cell volume	43.6	46.2	39.8	41.8	40.3	38.7	43.8	43	46	37-55
Hemoglobin (g/dL)	14.8	15.2	12.9	13.8	13.6	13.4	14.7	14.5	16.8	12,0-18,0
Leukocytes (x103/µL)	12000	10400	7800	7600	6200	6300	8400	7600	8100	6,0-16,9
Lymphocytes (x103/µL)	2800	2650	2100	2150	1950	2050	2400	2300	2350	1500-5000
Platelets (x103/µL)	280000	364000	340000	280000	240000	255000	265000	250000	275000	175-500
N.A.: not available due to technical problems.
